# Supplementary material for: Mucosal Exosome Proteomics of Hybrid Grouper Epinephelus fuscoguttatus♀ × E. lanceolatus♂ Infected by Pseudomonas plecoglossicida
Source: Animals (Basel). 2024 Nov 25;14(23):3401. doi: 10.3390/ani14233401 (PMC11640173; doi:10.3390/ani14233401)
Supplement: Supplementary file 1 [file animals-14-03401-s001.zip]

Archive with 5 entries (5 files):
- Supplementary Table S1.pdf
- Supplemetary Table S2.xls
- Supplementary Figure S1.tif
- Supplementary Figure S2.tif
- Supplementary Figure S3.tif
