# Supplementary material for: Mucosal Exosome Proteomics of Hybrid Grouper Epinephelus fuscoguttatus♀ × E. lanceolatus♂ Infected by Pseudomonas plecoglossicida
Source: Animals (Basel). 2024 Nov 25;14(23):3401. doi: 10.3390/ani14233401 (PMC11640173; doi:10.3390/ani14233401)
Supplement: Supplementary file 1 [file animals-14-03401-s001.zip › Supplemetary Table S2.xls]

Protein	Description	Gene	P	C	P.vs.C FC	P.vs.C Pvalue	P.vs.C log2FC	P.vs.C UP.DOWN	GO_NUM	GO_Description	KEGG_Description	KEGG_EC	KEGG_ko	KOGs_Function_Description	KOGs_Function_Class	KOGs_Class_Description	IPR_Term	Subcellular_localization	TF_family
Protein_9406	Periplakin	Cluster-9100.9121_orf1	1563713344.75	19104249.5656813	81.8515974351089	0.0210352075048736	6.35493866783873	up	--	--	periplakin	--	--	Dystonin, GAS (Growth-arrest-specific protein), and related proteins	Z	Cytoskeleton ;	--	nucleus protein	--
Protein_4455	Major vault protein (Fragment)	Cluster-9100.7895_orf1	1310373596.1875	12424773.8287442	105.464583440224	0.0132550577341335	6.72061479180225	up	--	--	major vault protein	--	--	--	--	--	IPR002499 [Major vault protein, N-terminal] ; IPR021870 [Major vault protein, shoulder domain]	nucleus protein	--
Protein_6947	Coatomer subunit alpha	Cluster-9100.3755_orf1	370764005.1875	6899374.34434147	53.7387865454181	0.0423244045199378	5.74789183967214	up	6	Molecular Function:structural molecule activity (GO:0005198),Molecular Function:protein binding (GO:0005515),Biological Process:intracellular protein transport (GO:0006886),Biological Process:vesicle-mediated transport (GO:0016192),Cellular Component:membrane coat (GO:0030117),Cellular Component:COPI vesicle coat (GO:0030126)	coatomer subunit alpha	--	--	Vesicle coat complex COPI, alpha subunit	U	Intracellular trafficking, secretion, and vesicular transport ;	IPR001680 [WD40 repeat] ; IPR006692 [Coatomer, WD associated region] ; IPR010714 [Coatomer, alpha subunit, C-terminal]	cytoskeleton protein	--
Protein_509	Actin, muscle	Cluster-9100.9072_orf1	80342678.125	631454.119802081	127.234387432902	0.00923051980215346	6.99134482796167	up	--	--	actin, alpha cardiac muscle	--	ko04260 Cardiac muscle contraction ko04261 Adrenergic signaling in cardiomyocytes ko05410 Hypertrophic cardiomyopathy (HCM) ko05414 Dilated cardiomyopathy (DCM)	Actin and related proteins	Z	Cytoskeleton ;	IPR004000 [Actin family]	centrosome protein	--
Protein_11132	Plectin	Cluster-9100.9539_orf1	185431324.375	488113053.662441	0.379894212997706	0.026046836341671	-1.39633035957066	down	2	Molecular Function:protein binding (GO:0005515),Cellular Component:cytoskeleton (GO:0005856)	plectin	--	--	Dystonin, GAS (Growth-arrest-specific protein), and related proteins	Z	Cytoskeleton ;	IPR001101 [Plectin repeat] ; IPR001715 [Calponin homology domain]	cytoskeleton protein	--
Protein_10177	Galactose-specific lectin nattectin	Cluster-9100.8482_orf1	13954696178.0313	37883075975.3028	0.36836227837277	0.0246847432056121	-1.44080276307507	down	--	--	--	--	--	C-type lectin	TV	Signal transduction mechanisms ; Defense mechanisms ;	IPR001304 [C-type lectin-like]	plasma membrane protein	--
Protein_6314	eIF-2-alpha kinase activator GCN1	Cluster-9100.10101_orf1	73395135.1875	1018346.87898363	72.0728238110305	0.0262176996099395	6.17138346608819	up	1	Molecular Function:protein binding (GO:0005515)	--	--	--	Protein containing adaptin N-terminal region	J	Translation, ribosomal structure and biogenesis ;	IPR000357 [HEAT repeat]	nucleus protein	--
Protein_7032	Leucine--tRNA ligase, cytoplasmic	Cluster-9100.8313_orf1	152904288.625	1984518.54252528	77.0485562863176	0.0233789280521687	6.26769601907604	up	4	Molecular Function:nucleotide binding (GO:0000166),Molecular Function:aminoacyl-tRNA ligase activity (GO:0004812),Molecular Function:ATP binding (GO:0005524),Biological Process:tRNA aminoacylation for protein translation (GO:0006418)	leucyl-tRNA synthetase	6.1.1.4	ko00970 Aminoacyl-tRNA biosynthesis	Leucyl-tRNA synthetase	J	Translation, ribosomal structure and biogenesis ;	IPR002300 [Aminoacyl-tRNA synthetase, class Ia] ; IPR013155 [Methionyl/Valyl/Leucyl/Isoleucyl-tRNA synthetase, anticodon-binding]	--	--
Protein_12003	Glutamine--fructose-6-phosphate aminotransferase [isomerizing] 1	Cluster-9100.3498_orf1	166768203.75	2728857.99011176	61.1128187521294	0.0344860636042271	5.93340311994658	up	2	Biological Process:carbohydrate metabolic process (GO:0005975),Molecular Function:carbohydrate binding (GO:0030246)	glucosamine---fructose-6-phosphate aminotransferase (isomerizing)	2.6.1.16	ko00250 Alanine, aspartate and glutamate metabolism ko00520 Amino sugar and nucleotide sugar metabolism ko01100 Metabolic pathways ko04931 Insulin resistance	Glucosamine 6-phosphate synthetases, contain amidotransferase and phosphosugar isomerase domains	M	Cell wall/membrane/envelope biogenesis ;	IPR001347 [Sugar isomerase (SIS)]	--	--
Protein_11229	Tubulin beta-5 chain	Cluster-9100.9736_orf1	32472240	119710358.888468	0.271256725829832	0.0141184444667231	-1.88226918516049	down	1	Molecular Function:GTPase activity (GO:0003924)	tubulin beta	--	ko04145 Phagosome ko04540 Gap junction ko05130 Pathogenic Escherichia coli infection	Beta tubulin	Z	Cytoskeleton ;	IPR003008 [Tubulin/FtsZ, GTPase domain] ; IPR018316 [Tubulin/FtsZ, 2-layer sandwich domain]	centrosome protein	--
Protein_12687	Fatty acid synthase	Cluster-9100.11468_orf1	107697935.625	1713352.68093548	62.8580074746768	0.0329395210925243	5.9740246360033	up	2	Biological Process:biosynthetic process (GO:0009058),Biological Process:oxidation-reduction process (GO:0055114)	fatty acid synthase, animal type	2.3.1.85	ko00061 Fatty acid biosynthesis ko01100 Metabolic pathways ko01212 Fatty acid metabolism ko04152 AMPK signaling pathway ko04910 Insulin signaling pathway	Animal-type fatty acid synthase and related proteins	I	Lipid transport and metabolism ;	IPR001031 [Thioesterase] ; IPR009081 [Phosphopantetheine binding ACP domain] ; IPR013149 [Alcohol dehydrogenase, C-terminal] ; IPR013968 [Polyketide synthase, ketoreductase domain] ; IPR014043 [Acyl transferase] ; IPR020807 [Polyketide synthase, dehydratase domain] ; IPR032821 [Ketoacyl-synthetase, C-terminal extension]	cytoplasm protein	--
Protein_3287	Galactose-specific lectin nattectin	Cluster-9100.8916_orf1	10950659707.4219	37616159805.3525	0.291115833303742	0.0161290577576517	-1.78033478752015	down	--	--	--	--	--	C-type lectin	TV	Signal transduction mechanisms ; Defense mechanisms ;	IPR001304 [C-type lectin-like]	plasma membrane protein	--
Protein_2995	Galactose-specific lectin nattectin	Cluster-9100.9250_orf1	4835966928.21875	15578446156.1294	0.310426783246031	0.0181648490954317	-1.68767505801544	down	--	--	--	--	--	C-type lectin	TV	Signal transduction mechanisms ; Defense mechanisms ;	IPR001304 [C-type lectin-like]	plasma membrane protein	--
Protein_3805	Pre-mRNA-processing-splicing factor 8	Cluster-9100.11093_orf1	39116434.75	477311.427083051	81.9515991667089	0.0209900115874205	6.35670019659001	up	4	Molecular Function:RNA binding (GO:0003723),Molecular Function:protein binding (GO:0005515),Molecular Function:U6 snRNA binding (GO:0017070),Molecular Function:U5 snRNA binding (GO:0030623)	pre-mRNA-processing factor 8	--	ko03040 Spliceosome	U5 snRNP spliceosome subunit	A	RNA processing and modification ;	IPR000555 [JAB1/MPN/MOV34 metalloenzyme domain] ; IPR012591 [PRO8NT domain] ; IPR012592 [PROCN domain] ; IPR012984 [PROCT domain] ; IPR019580 [Pre-mRNA-processing-splicing factor 8, U6-snRNA-binding] ; IPR019581 [Pre-mRNA-processing-splicing factor 8, U5-snRNA-binding] ; IPR019582 [RNA recognition motif, spliceosomal PrP8] ; IPR021983 [PRP8 domain IV core]	--	--
Protein_7299	Galactose-specific lectin nattectin	Cluster-9100.10200_orf1	2920158810.35938	18614154621.4865	0.156878400858915	0.00461992286676223	-2.67228136029178	down	--	--	--	--	--	--	--	--	IPR001304 [C-type lectin-like]	plasma membrane protein	--
Protein_667	Cartilage acidic protein 1	Cluster-9100.10621_orf1	25312359.75	86521557.7557376	0.292555524964776	0.0162781771104296	-1.77321763091231	down	--	--	--	--	--	--	--	--	IPR011519 [ASPIC/UnbV]	--	--
Protein_7058	Glutamine--tRNA ligase	Cluster-9100.9446_orf1	184279027.125	3653341.07270268	50.4412326847637	0.0466834429399086	5.65653162762061	up	8	Molecular Function:nucleotide binding (GO:0000166),Molecular Function:aminoacyl-tRNA ligase activity (GO:0004812),Molecular Function:glutamine-tRNA ligase activity (GO:0004819),Molecular Function:ATP binding (GO:0005524),Cellular Component:cytoplasm (GO:0005737),Biological Process:tRNA aminoacylation for protein translation (GO:0006418),Biological Process:glutaminyl-tRNA aminoacylation (GO:000642…	glutaminyl-tRNA synthetase	6.1.1.18	ko00970 Aminoacyl-tRNA biosynthesis ko01100 Metabolic pathways	Glutaminyl-tRNA synthetase	J	Translation, ribosomal structure and biogenesis ;	IPR007638 [Glutaminyl-tRNA synthetase, class Ib, non-specific RNA-binding domain 2] ; IPR007639 [Glutaminyl-tRNA synthetase, class Ib, non-specific RNA-binding domain, N-terminal] ; IPR020058 [Glutamyl/glutaminyl-tRNA synthetase, class Ib, catalytic domain] ; IPR020059 [Glutamyl/glutaminyl-tRNA synthetase, class Ib, anti-codon binding domain]	cytoplasm protein	--
Protein_2270	Receptor-type tyrosine-protein phosphatase F	Cluster-9100.8495_orf1	20292364.6875	58654171.5450462	0.345966265535189	0.0220970669734168	-1.53129672441784	down	1	Molecular Function:protein binding (GO:0005515)	receptor-type tyrosine-protein phosphatase F	3.1.3.48	ko04514 Cell adhesion molecules (CAMs) ko04520 Adherens junction ko04910 Insulin signaling pathway ko04931 Insulin resistance	Protein tyrosine phosphatase	T	Signal transduction mechanisms ;	IPR003961 [Fibronectin type III] ; IPR013098 [Immunoglobulin I-set]	plasma membrane protein	--
Protein_1062	Coatomer subunit beta	Cluster-9100.11596_orf1	98315154.25	1056355.62415906	93.070129037526	0.0167102643470326	6.54024630236711	up	5	Molecular Function:structural molecule activity (GO:0005198),Biological Process:intracellular protein transport (GO:0006886),Biological Process:vesicle-mediated transport (GO:0016192),Cellular Component:membrane coat (GO:0030117),Cellular Component:COPI vesicle coat (GO:0030126)	coatomer subunit beta	--	--	Vesicle coat complex COPI, beta subunit	U	Intracellular trafficking, secretion, and vesicular transport ;	IPR002553 [Clathrin/coatomer adaptor, adaptin-like, N-terminal] ; IPR011710 [Coatomer beta subunit, C-terminal] ; IPR029446 [Coatomer beta subunit, appendage platform domain]	plasma membrane protein	--
Protein_19412	Calpain-2 catalytic subunit	Gene.15613::Cluster-9100.10597::g.15613::m.15613	67801458.6875	1365719.69646137	49.6452228544233	0.0478331733929809	5.63358299500124	up	4	Molecular Function:calcium-dependent cysteine-type endopeptidase activity (GO:0004198),Molecular Function:calcium ion binding (GO:0005509),Cellular Component:intracellular (GO:0005622),Biological Process:proteolysis (GO:0006508)	calpain-2	3.4.22.53	ko04141 Protein processing in endoplasmic reticulum ko04210 Apoptosis ko04217 Necroptosis ko04218 Cellular senescence ko04510 Focal adhesion ko05010 Alzheimer's disease	Cytosolic Ca2+-dependent cysteine protease (calpain), large subunit (EF-Hand protein superfamily)	OT	Posttranslational modification, protein turnover, chaperones ; Signal transduction mechanisms ;	IPR001300 [Peptidase C2, calpain, catalytic domain] ; IPR002048 [EF-hand domain] ; IPR022682 [Peptidase C2, calpain, large subunit, domain III]	plasma membrane protein	--
Protein_6318	Cadherin-1	Cluster-9100.10107_orf1	91674560.25	450602462.524623	0.203448866516104	0.00800113304013332	-2.29726185220565	down	3	Molecular Function:calcium ion binding (GO:0005509),Biological Process:homophilic cell adhesion via plasma membrane adhesion molecules (GO:0007156),Cellular Component:membrane (GO:0016020)	cadherin 1, type 1, E-cadherin	--	ko04015 Rap1 signaling pathway ko04371 Apelin signaling pathway ko04390 Hippo signaling pathway ko04514 Cell adhesion molecules (CAMs) ko04520 Adherens junction ko05100 Bacterial invasion of epithelial cells ko05130 Pathogenic Escherichia coli infection ko05200 Pathways in cancer ko05213 Endometrial cancer ko05216 Thyroid cancer ko05218 Melanoma ko05219 Bladder cancer ko05226 Gastric cancer	FOG: Cadherin repeats	S	Function unknown ;	IPR000233 [Cadherin, cytoplasmic domain] ; IPR002126 [Cadherin] ; IPR014868 [Cadherin prodomain]	cytoplasm protein	--
Protein_3222	Nck-associated protein 1	Cluster-9100.6278_orf1	53760534.3125	541236.218890738	99.329151368846	0.0148258049627753	6.63414528054873	up	--	--	NCK-associated protein 1	--	ko04810 Regulation of actin cytoskeleton	Membrane-associated hematopoietic protein	R	General function prediction only ;	IPR019137 [Nck-associated protein 1]	--	--
Protein_11503	Annexin A11	Cluster-9100.8882_orf1	129442030.625	2558057.06334455	50.6016978588273	0.0464565483153263	5.66111388793769	up	2	Molecular Function:calcium ion binding (GO:0005509),Molecular Function:calcium-dependent phospholipid binding (GO:0005544)	annexin A7/11	--	--	Annexin	U	Intracellular trafficking, secretion, and vesicular transport ;	IPR018502 [Annexin repeat]	extracell protein	--
Protein_7630	Monoglyceride lipase	Cluster-9100.12650_orf1	37650196.625	541922.571049678	69.4752325079824	0.0278977359422003	6.11842685248955	up	--	--	acylglycerol lipase	3.1.1.23	ko00561 Glycerolipid metabolism ko01100 Metabolic pathways ko04723 Retrograde endocannabinoid signaling ko04923 Regulation of lipolysis in adipocytes	Lysophospholipase	I	Lipid transport and metabolism ;	IPR022742 [Serine aminopeptidase, S33]	--	--
Protein_8704	Catenin alpha-1	Cluster-9100.8797_orf1	45252922.3125	330147.857780411	137.068653471617	0.00795826892400206	7.098754865547	up	2	Biological Process:cell adhesion (GO:0007155),Molecular Function:actin filament binding (GO:0051015)	catenin alpha	--	ko04390 Hippo signaling pathway ko04520 Adherens junction ko04670 Leukocyte transendothelial migration ko05100 Bacterial invasion of epithelial cells ko05200 Pathways in cancer ko05213 Endometrial cancer ko05226 Gastric cancer ko05412 Arrhythmogenic right ventricular cardiomyopathy (ARVC)	Alpha-catenin	W	Extracellular structures ;	IPR006077 [Vinculin/alpha-catenin]	plasma membrane protein	--
Protein_21374	Myosin-9	Gene.12142::Cluster-9100.6235::g.12142::m.12142	61684434.5	877934.31982487	70.2608761351359	0.0273737965146147	6.13464966159759	up	3	Molecular Function:motor activity (GO:0003774),Molecular Function:ATP binding (GO:0005524),Cellular Component:myosin complex (GO:0016459)	myosin heavy chain	--	ko04530 Tight junction	Myosin class II heavy chain	Z	Cytoskeleton ;	IPR001609 [Myosin head, motor domain]	nucleus protein	--
Protein_470	26S proteasome non-ATPase regulatory subunit 3	Cluster-9100.8837_orf1	66130234.125	1281429.50651519	51.606611045534	0.0450714162758138	5.68948398828139	up	4	Cellular Component:proteasome complex (GO:0000502),Molecular Function:protein binding (GO:0005515),Molecular Function:enzyme regulator activity (GO:0030234),Biological Process:regulation of protein catabolic process (GO:0042176)	26S proteasome regulatory subunit N3	--	ko03050 Proteasome ko05169 Epstein-Barr virus infection	26S proteasome regulatory complex, subunit RPN3/PSMD3	O	Posttranslational modification, protein turnover, chaperones ;	IPR000717 [Proteasome component (PCI) domain] ; IPR013586 [26S proteasome regulatory subunit, C-terminal]	nucleus protein	--
Protein_4401	EH domain-containing protein 4	Cluster-9100.9631_orf1	42675499.375	773468.035571255	55.1742249354641	0.0406097226165922	5.78592255315544	up	1	Molecular Function:protein binding (GO:0005515)	EH domain-containing protein 4	--	ko04144 Endocytosis	Endocytosis/signaling protein EHD1	TU	Signal transduction mechanisms ; Intracellular trafficking, secretion, and vesicular transport ;	IPR000261 [EH domain] ; IPR022812 [Dynamin superfamily] ; IPR031692 [EH domain-containing protein, N-terminal]	plasma membrane protein	--
Protein_1976	60S ribosomal protein L4	Cluster-9100.8752_orf1	94434044.75	1546740.65841789	61.0535736783395	0.0345403822420504	5.93200383853778	up	3	Molecular Function:structural constituent of ribosome (GO:0003735),Cellular Component:ribosome (GO:0005840),Biological Process:translation (GO:0006412)	large subunit ribosomal protein L4e	--	ko03010 Ribosome	Ribosomal protein RPL1/RPL2/RL4L4	A	RNA processing and modification ;	IPR002136 [Ribosomal protein L4/L1e] ; IPR025755 [60S ribosomal protein L4, C-terminal domain]	--	--
Protein_21799	Keratin, type I cytoskeletal 18	Gene.15078::Cluster-9100.8432::g.15078::m.15078	48511735.375	989800.809934583	49.0116141430579	0.0487780425735585	5.61505175597573	up	2	Molecular Function:structural molecule activity (GO:0005198),Cellular Component:intermediate filament (GO:0005882)	type I keratin, acidic	--	--	--	--	--	IPR001664 [Intermediate filament protein]	cytoskeleton protein	--
Protein_7712	Collagen alpha-1(XIV) chain	Cluster-9100.9656_orf1	59297504.875	425243.314919068	139.443708565496	0.00768759400516262	7.12353903395726	up	1	Molecular Function:protein binding (GO:0005515)	collagen, type XIV, alpha	--	ko04974 Protein digestion and absorption	Collagens (type IV and type XIII), and related proteins	W	Extracellular structures ;	IPR002035 [von Willebrand factor, type A] ; IPR003961 [Fibronectin type III] ; IPR008160 [Collagen triple helix repeat]	extracell protein	--
Protein_6704	Synaptotagmin-like protein 4	Cluster-9100.13873_orf1	65276380.90625	757323.559471575	86.1935167470517	0.0191925723070564	6.42950745250062	up	1	Molecular Function:protein binding (GO:0005515)	synaptotagmin-like protein	--	--	Ca2+-dependent phospholipid-binding protein Synaptotagmin, required for synaptic vesicle and secretory granule exocytosis	TU	Signal transduction mechanisms ; Intracellular trafficking, secretion, and vesicular transport ;	IPR000008 [C2 domain] ; IPR011011 [Zinc finger, FYVE/PHD-type]	cytoplasm protein	--
Protein_21847	40S ribosomal protein S3a	Gene.11464::Cluster-9100.8695::g.11464::m.11464	227542603.625	848295556.937334	0.268235052941353	0.0138203784975988	-1.89843031401997	down	3	Molecular Function:structural constituent of ribosome (GO:0003735),Cellular Component:ribosome (GO:0005840),Biological Process:translation (GO:0006412)	small subunit ribosomal protein S3Ae	--	ko03010 Ribosome	40S ribosomal protein S3A	J	Translation, ribosomal structure and biogenesis ;	IPR001593 [Ribosomal protein S3Ae]	--	--
Protein_646	40S ribosomal protein SA	Cluster-9100.8668_orf1	109886120.75	1808291.06764027	60.7679386999328	0.0348039997788557	5.92523845015981	up	4	Molecular Function:structural constituent of ribosome (GO:0003735),Cellular Component:intracellular (GO:0005622),Cellular Component:ribosome (GO:0005840),Biological Process:translation (GO:0006412)	small subunit ribosomal protein SAe	--	ko03010 Ribosome	40S ribosomal protein SA (P40)/Laminin receptor 1	J	Translation, ribosomal structure and biogenesis ;	IPR001865 [Ribosomal protein S2] ; IPR032281 [40S ribosomal protein SA, C-terminal domain]	cytoplasm protein	--
Protein_5803	Desmoplakin	Cluster-9100.8842_orf2	22862258.375	256046.332058366	89.2895367459844	0.0180148963927653	6.4804192201879	up	1	Cellular Component:cytoskeleton (GO:0005856)	plectin	--	--	Dystonin, GAS (Growth-arrest-specific protein), and related proteins	Z	Cytoskeleton ;	IPR001101 [Plectin repeat]	--	--
Protein_21745	Plasma kallikrein	Gene.15330::Cluster-9100.8192::g.15330::m.15330	242400116.875	786176.510585406	308.327854637253	0.00132708746322851	8.26832141957585	up	2	Molecular Function:serine-type endopeptidase activity (GO:0004252),Biological Process:proteolysis (GO:0006508)	--	--	--	Trypsin	E	Amino acid transport and metabolism ;	IPR001254 [Serine proteases, trypsin domain]	extracell protein	--
Protein_1699	Galactose-specific lectin nattectin	Cluster-10310.0_orf1	521761609.390625	1092777147.33826	0.477463873271426	0.0382312686683972	-1.06653651739112	down	--	--	--	--	--	C-type lectin	TV	Signal transduction mechanisms ; Defense mechanisms ;	IPR001304 [C-type lectin-like]	plasma membrane protein	--
Protein_3470	Carbonyl reductase [NADPH] 1	Cluster-9100.10168_orf1	894031065.5	2644175353.05663	0.338113379835612	0.0212089514531819	-1.56442098714306	down	--	--	--	--	ko00590 Arachidonic acid metabolism ko00790 Folate biosynthesis ko00980 Metabolism of xenobiotics by cytochrome P450 ko01100 Metabolic pathways ko05204 Chemical carcinogenesis	Dehydrogenases with different specificities (related to short-chain alcohol dehydrogenases)	Q	Secondary metabolites biosynthesis, transport and catabolism ;	IPR002347 [Short-chain dehydrogenase/reductase SDR]	cytoplasm protein	--
Protein_20191	Myosin-10	Gene.2298::Cluster-9100.13868::g.2298::m.2298	39827819.75	433477.708158291	91.8797414501792	0.017106309549592	6.52167489186148	up	4	Molecular Function:motor activity (GO:0003774),Molecular Function:protein binding (GO:0005515),Molecular Function:ATP binding (GO:0005524),Cellular Component:myosin complex (GO:0016459)	myosin heavy chain	--	ko04530 Tight junction	Myosin class II heavy chain	Z	Cytoskeleton ;	IPR000048 [IQ motif, EF-hand binding site] ; IPR001609 [Myosin head, motor domain] ; IPR002928 [Myosin tail]	nucleus protein	--
Protein_2146	Eukaryotic translation initiation factor 3 subunit M	Cluster-9100.8656_orf1	31195854.625	183482.899963707	170.0205012629	0.00510293978883576	7.40956490841434	up	1	Molecular Function:protein binding (GO:0005515)	translation initiation factor 3 subunit M	--	--	Uncharacterized conserved protein, contains PCI domain	R	General function prediction only ;	IPR000717 [Proteasome component (PCI) domain]	--	--
Protein_4735	Extracellular superoxide dismutase [Cu-Zn]	Cluster-9100.7262_orf1	16122525.75	85524133.4059853	0.188514342185333	0.00683503829023188	-2.4072538068707	down	3	Biological Process:superoxide metabolic process (GO:0006801),Molecular Function:metal ion binding (GO:0046872),Biological Process:oxidation-reduction process (GO:0055114)	superoxide dismutase, Cu-Zn family	1.15.1.1	--	Cu2+/Zn2+ superoxide dismutase SOD1	P	Inorganic ion transport and metabolism ;	IPR001424 [Superoxide dismutase, copper/zinc binding domain]	extracell protein	--
Protein_21908	26S proteasome regulatory subunit 6A	Gene.2391::Cluster-9100.9003::g.2391::m.2391	48782203.625	378248.207641691	128.96876347187	0.00898670528962985	7.01087787370865	up	1	Molecular Function:ATP binding (GO:0005524)	26S proteasome regulatory subunit T5	--	ko03050 Proteasome ko05169 Epstein-Barr virus infection	26S proteasome regulatory complex, ATPase RPT5	O	Posttranslational modification, protein turnover, chaperones ;	IPR003959 [ATPase, AAA-type, core]	nucleus protein	--
Protein_21718	FACT complex subunit SSRP1	Gene.7902::Cluster-9100.8058::g.7902::m.7902	29103771	269133.666277318	108.138723046307	0.0126426953728638	6.75673941537572	up	--	--	structure-specific recognition protein 1	--	--	Nucleosome-binding factor SPN, POB3 subunit	KLB	Transcription ; Replication, recombination and repair ; Chromatin structure and dynamics ;	IPR009071 [High mobility group box domain] ; IPR013719 [Domain of unknown function DUF1747] ; IPR024954 [SSRP1 domain]	nucleus protein	HMG
Protein_10841	14-3-3 protein epsilon	Cluster-9100.10523_orf1	29537036.75	507037.518760125	58.2541442341937	0.0372541816309464	5.86428878248165	up	--	--	14-3-3 protein epsilon	--	ko04110 Cell cycle ko04114 Oocyte meiosis ko04151 PI3K-Akt signaling pathway ko04390 Hippo signaling pathway ko04391 Hippo signaling pathway - fly ko04722 Neurotrophin signaling pathway ko05169 Epstein-Barr virus infection ko05203 Viral carcinogenesis	Multifunctional chaperone (14-3-3 family)	O	Posttranslational modification, protein turnover, chaperones ;	IPR023410 [14-3-3 domain]	cytoplasm protein	--
Protein_19	Copine-3	Cluster-9100.6396_orf1	32185077.0625	470372.514560162	68.4246550685381	0.0286209975803947	6.0964443518117	up	1	Molecular Function:protein binding (GO:0005515)	--	--	--	Copine	T	Signal transduction mechanisms ;	IPR000008 [C2 domain] ; IPR010734 [Copine]	--	--
Protein_11735	Beta-microseminoprotein	Cluster-9100.7131_orf1	92914852.4375	539696192.121951	0.172161400791401	0.00564479662387051	-2.53816637334286	down	--	--	--	--	--	--	--	--	IPR008735 [Beta-microseminoprotein]	--	--
Protein_18867	Galactose-specific lectin nattectin	Gene.7377::Cluster-7879.4::g.7377::m.7377	174672312.375	544998697.646731	0.32050042161426	0.0192561043729767	-1.64160184019498	down	--	--	--	--	--	--	--	--	IPR001304 [C-type lectin-like]	extracell protein	--
Protein_4820	Signal transducer and activator of transcription 3	Cluster-9100.8271_orf1	14124682.1875	184257.076451258	76.6574747604684	0.0235858051013282	6.26035456875558	up	2	Molecular Function:DNA binding (GO:0003677),Biological Process:signal transduction (GO:0007165)	signal transducer and activator of transcription 3	--	ko01521 EGFR tyrosine kinase inhibitor resistance ko04062 Chemokine signaling pathway ko04066 HIF-1 signaling pathway ko04068 FoxO signaling pathway ko04217 Necroptosis ko04550 Signaling pathways regulating pluripotency of stem cells ko04630 Jak-STAT signaling pathway ko04659 Th17 cell differentiation ko04917 Prolactin signaling pathway ko04920 Adipocytokine signaling pathway ko04931 Insulin resi…	STAT protein	KT	Transcription ; Signal transduction mechanisms ;	IPR000980 [SH2 domain] ; IPR013799 [STAT transcription factor, protein interaction] ; IPR013800 [STAT transcription factor, all-alpha domain] ; IPR013801 [STAT transcription factor, DNA-binding]	nucleus protein	STAT
Protein_550	ATP-dependent 6-phosphofructokinase, liver type	Cluster-9100.6172_orf1	21004274.625	317353.17549771	66.1858025906269	0.0302543844967551	6.04844987492928	up	2	Molecular Function:6-phosphofructokinase activity (GO:0003872),Biological Process:glycolytic process (GO:0006096)	6-phosphofructokinase 1	2.7.1.11	ko00010 Glycolysis / Gluconeogenesis ko00030 Pentose phosphate pathway ko00051 Fructose and mannose metabolism ko00052 Galactose metabolism ko01100 Metabolic pathways ko01200 Carbon metabolism ko01230 Biosynthesis of amino acids ko03018 RNA degradation ko04152 AMPK signaling pathway ko05230 Central carbon metabolism in cancer	Pyrophosphate-dependent phosphofructo-1-kinase	G	Carbohydrate transport and metabolism ;	IPR000023 [Phosphofructokinase domain]	--	--
Protein_12126	-	Cluster-9100.8633_orf1	139084177.25	1762845.57105138	78.8975390323321	0.0224348773660175	6.30190839536409	up	--	--	--	--	--	--	--	--	IPR013787 [S100/CaBP-9k-type, calcium binding, subdomain]	cytoplasm protein	--
Protein_4013	Sodium/potassium-transporting ATPase subunit alpha-3	Cluster-9100.11537_orf1	20210494.5	218640.390938758	92.4371494819593	0.0169192353784513	6.5304008664665	up	2	Molecular Function:nucleotide binding (GO:0000166),Molecular Function:metal ion binding (GO:0046872)	sodium/potassium-transporting ATPase subunit alpha	3.6.3.9	ko04022 cGMP-PKG signaling pathway ko04024 cAMP signaling pathway ko04260 Cardiac muscle contraction ko04261 Adrenergic signaling in cardiomyocytes ko04911 Insulin secretion ko04918 Thyroid hormone synthesis ko04919 Thyroid hormone signaling pathway ko04925 Aldosterone synthesis and secretion ko04960 Aldosterone-regulated sodium reabsorption ko04961 Endocrine and other factor-regulated calcium re…	Na+/K+ ATPase, alpha subunit	P	Inorganic ion transport and metabolism ;	IPR004014 [Cation-transporting P-type ATPase, N-terminal] ; IPR006068 [Cation-transporting P-type ATPase, C-terminal] ; IPR008250 [P-type ATPase, A domain]	nucleus protein	--
Protein_11971	L-2-hydroxyglutarate dehydrogenase, mitochondrial	Cluster-9100.1236_orf1	22202800.1875	343258.5135989	64.6824457599444	0.0314270088905551	6.01530232563204	up	2	Molecular Function:oxidoreductase activity (GO:0016491),Biological Process:oxidation-reduction process (GO:0055114)	2-hydroxyglutarate dehydrogenase	1.1.99.2	ko00650 Butanoate metabolism	Predicted FAD-dependent oxidoreductase	S	Function unknown ;	IPR006076 [FAD dependent oxidoreductase]	mitochondrion protein	--
Protein_3128	Myosin light polypeptide 6	Cluster-8140.0_orf1	35803030.75	114815783.427432	0.311830217773403	0.018315714602223	-1.68116735633374	down	1	Molecular Function:calcium ion binding (GO:0005509)	myosin light chain 6	--	ko04270 Vascular smooth muscle contraction ko04530 Tight junction ko04921 Oxytocin signaling pathway	Myosin essential light chain, EF-Hand protein superfamily	Z	Cytoskeleton ;	IPR002048 [EF-hand domain]	centrosome protein	--
Protein_8726	Disintegrin and metalloproteinase domain-containing protein 10	Cluster-9100.9042_orf1	18535614.8125	327890.154458843	56.5299523649668	0.0390810201341469	5.82094357619247	up	--	--	disintegrin and metalloproteinase domain-containing protein 10	3.4.24.81	ko05010 Alzheimer's disease ko05120 Epithelial cell signaling in Helicobacter pylori infection	Tumor necrosis factor-alpha-converting enzyme (TACE/ADAM17) and related metalloproteases	W	Extracellular structures ;	IPR001762 [Disintegrin domain] ; IPR002870 [Peptidase M12B, propeptide]	plasma membrane protein	--
Protein_8061	Annexin A5	Cluster-9100.8634_orf1	106342216.75	547297.516984217	194.304219277258	0.00383049514197207	7.60217341887238	up	2	Molecular Function:calcium ion binding (GO:0005509),Molecular Function:calcium-dependent phospholipid binding (GO:0005544)	annexin A5	--	--	Annexin	U	Intracellular trafficking, secretion, and vesicular transport ;	IPR018502 [Annexin repeat]	extracell protein	--
Protein_2275	Ras-related protein Rab-11B	Cluster-7177.0_orf1	34020150.75	606896.511424509	56.055933935339	0.0396059136719094	5.80879519594582	up	2	Molecular Function:GTP binding (GO:0005525),Biological Process:small GTPase mediated signal transduction (GO:0007264)	Ras-related protein Rab-11B	--	ko04144 Endocytosis ko04152 AMPK signaling pathway ko04962 Vasopressin-regulated water reabsorption	GTPase Rab11/YPT3, small G protein superfamily	U	Intracellular trafficking, secretion, and vesicular transport ;	IPR001806 [Small GTPase superfamily]	endoplasmic reticulum protein	--
Protein_921	Extended synaptotagmin-1	Cluster-9100.9840_orf1	19805275.3125	205846.768728764	96.2136808598468	0.015724327324994	6.58817014382386	up	2	Molecular Function:protein binding (GO:0005515),Molecular Function:lipid binding (GO:0008289)	--	--	--	Ca2+-dependent lipid-binding protein CLB1/vesicle protein vp115/Granuphilin A, contains C2 domain	R	General function prediction only ;	IPR000008 [C2 domain] ; IPR031468 [Synaptotagmin-like mitochondrial-lipid-binding domain]	microsome protein	--
Protein_19645	Serine/threonine-protein kinase MRCK beta	Gene.4791::Cluster-9100.11689::g.4791::m.4791	659510634.5	10002287.7748685	65.9359787824812	0.0304448597141343	6.04299399937408	up	4	Molecular Function:protein serine/threonine kinase activity (GO:0004674),Molecular Function:ATP binding (GO:0005524),Biological Process:protein phosphorylation (GO:0006468),Biological Process:intracellular signal transduction (GO:0035556)	serine/threonine-protein kinase MRCK	2.7.11.1	--	Rho-associated, coiled-coil containing protein kinase	T	Signal transduction mechanisms ;	IPR001180 [Citron homology (CNH) domain] ; IPR002219 [Protein kinase C-like, phorbol ester/diacylglycerol-binding domain] ; IPR014930 [Myotonic dystrophy protein kinase, coiled coil] ; IPR031597 [KELK-motif containing domain]	plasma membrane protein	--
Protein_19641	ATP-dependent translocase ABCB1	Gene.7777::Cluster-9100.11675::g.7777::m.7777	4058680.625	8548388.7871465	0.474788960359723	0.0378839732928395	-1.07464170459887	down	5	Molecular Function:ATP binding (GO:0005524),Biological Process:transport (GO:0006810),Cellular Component:integral component of membrane (GO:0016021),Molecular Function:ATPase activity (GO:0016887),Biological Process:transmembrane transport (GO:0055085)	ATP-binding cassette, subfamily B (MDR/TAP), member 1	3.6.3.44	ko02010 ABC transporters ko04976 Bile secretion ko05206 MicroRNAs in cancer ko05226 Gastric cancer	Multidrug/pheromone exporter, ABC superfamily	Q	Secondary metabolites biosynthesis, transport and catabolism ;	IPR003439 [ABC transporter-like] ; IPR011527 [ABC transporter type 1, transmembrane domain]	mitochondrion protein	--
Protein_19662	NADH-cytochrome b5 reductase 3	Gene.1008::Cluster-9100.11783::g.1008::m.1008	25292114.3125	328403.732734004	77.0153070488567	0.0233964161102833	6.26707330963978	up	2	Molecular Function:oxidoreductase activity (GO:0016491),Biological Process:oxidation-reduction process (GO:0055114)	cytochrome-b5 reductase	1.6.2.2	ko00520 Amino sugar and nucleotide sugar metabolism	NADH-cytochrome b-5 reductase	HC	Coenzyme transport and metabolism ; Energy production and conversion ;	IPR001433 [Oxidoreductase FAD/NAD(P)-binding] ; IPR008333 [Oxidoreductase, FAD-binding domain]	mitochondrion protein	--
Protein_13327	116 kDa U5 small nuclear ribonucleoprotein component	Gene.12649::Cluster-10896.0::g.12649::m.12649	26118900.75	510354.360486542	51.177971174969	0.0456547946568945	5.67745105129507	up	1	Molecular Function:GTP binding (GO:0005525)	116 kDa U5 small nuclear ribonucleoprotein component	--	ko03040 Spliceosome	U5 snRNP-specific protein	J	Translation, ribosomal structure and biogenesis ;	IPR000640 [Translation elongation factor EFG, V domain] ; IPR004161 [Translation elongation factor EFTu-like, domain 2] ; IPR005517 [Translation elongation factor EFG/EF2, domain IV] ; IPR009022 [Elongation factor G, III-V domain]	nucleus protein	--
Protein_4749	Calpain-5	Cluster-9100.3394_orf1	13249620.25	132352.404141039	100.108648089843	0.0146122678301047	6.64542279948718	up	4	Molecular Function:calcium-dependent cysteine-type endopeptidase activity (GO:0004198),Molecular Function:protein binding (GO:0005515),Cellular Component:intracellular (GO:0005622),Biological Process:proteolysis (GO:0006508)	calpain-5	3.4.22.-	--	Cytosolic Ca2+-dependent cysteine protease (calpain), large subunit (EF-Hand protein superfamily)	OT	Posttranslational modification, protein turnover, chaperones ; Signal transduction mechanisms ;	IPR000008 [C2 domain] ; IPR001300 [Peptidase C2, calpain, catalytic domain] ; IPR022682 [Peptidase C2, calpain, large subunit, domain III]	cytoplasm protein	--
Protein_1152	L-rhamnose-binding lectin CSL2	Cluster-9100.9247_orf1	2527783682	8005396322.23023	0.31575996743354	0.0187401743113355	-1.66309981933859	down	1	Molecular Function:carbohydrate binding (GO:0030246)	--	--	--	Galactoside-binding lectin	R	General function prediction only ;	IPR000922 [D-galactoside/L-rhamnose binding SUEL lectin domain]	plasma membrane protein	--
Protein_8730	EH domain-containing protein 2	Cluster-9100.9044_orf1	13791348	210094.749572589	65.6434681402402	0.0306700699007376	6.03657955763523	up	1	Molecular Function:protein binding (GO:0005515)	EH domain-containing protein 2	--	ko04144 Endocytosis	Endocytosis/signaling protein EHD1	TU	Signal transduction mechanisms ; Intracellular trafficking, secretion, and vesicular transport ;	IPR000261 [EH domain] ; IPR022812 [Dynamin superfamily] ; IPR031692 [EH domain-containing protein, N-terminal]	plasma membrane protein	--
Protein_8421	Septin-8-A	Cluster-9100.9252_orf1	13553583.75	234993.467786221	57.6764276798111	0.0378523037815588	5.84990990564809	up	1	Molecular Function:GTP binding (GO:0005525)	septin 6/8/11	--	ko05100 Bacterial invasion of epithelial cells	Septins (P-loop GTPases)	D	Cell cycle control, cell division, chromosome partitioning ;	IPR030379 [Septin-type guanine nucleotide-binding (G) domain]	nucleus protein	--
Protein_21456	Probable ubiquitin carboxyl-terminal hydrolase FAF-X	Gene.6360::Cluster-9100.670::g.6360::m.6360	14215892	285501.548208	49.7926967094522	0.0476170793809099	5.63786224694524	up	2	Biological Process:protein deubiquitination (GO:0016579),Molecular Function:thiol-dependent ubiquitinyl hydrolase activity (GO:0036459)	ubiquitin carboxyl-terminal hydrolase 9/24	3.4.19.12	--	Ubiquitin carboxyl-terminal hydrolase	O	Posttranslational modification, protein turnover, chaperones ;	IPR001394 [Peptidase C19, ubiquitin carboxyl-terminal hydrolase]	cytoplasm protein	--
Protein_20640	CAD protein	Gene.12982::Cluster-9100.2717::g.12982::m.12982	22881444.375	296015.888328288	77.2980278329655	0.0232483034345678	6.27235970086288	up	--	--	--	--	ko00240 Pyrimidine metabolism ko00250 Alanine, aspartate and glutamate metabolism ko01100 Metabolic pathways	Multifunctional pyrimidine synthesis protein CAD (includes carbamoyl-phophate synthetase, aspartate transcarbamylase, and glutamine amidotransferase)	R	General function prediction only ;	--	cytoplasm protein	--
Protein_3334	ATP-binding cassette sub-family F member 1	Cluster-9100.6705_orf1	10006911.9375	33652111.6944649	0.297363566017937	0.0167793428920311	-1.74970020050717	down	2	Molecular Function:ATP binding (GO:0005524),Molecular Function:ATPase activity (GO:0016887)	ATP-binding cassette, subfamily F, member 1	--	--	eIF2-interacting protein ABC50 (ABC superfamily)	J	Translation, ribosomal structure and biogenesis ;	IPR003439 [ABC transporter-like] ; IPR032781 [ABC-transporter extension domain]	endoplasmic reticulum protein	--
Protein_10555	60S ribosomal protein L17	Cluster-9100.8851_orf1	49556930	369839.74687064	133.995684399313	0.00832833774628735	7.06604272630874	up	3	Molecular Function:structural constituent of ribosome (GO:0003735),Cellular Component:ribosome (GO:0005840),Biological Process:translation (GO:0006412)	large subunit ribosomal protein L17e	--	ko03010 Ribosome	60S ribosomal protein L22	J	Translation, ribosomal structure and biogenesis ;	IPR001063 [Ribosomal protein L22/L17]	--	--
Protein_3526	Annexin A13	Cluster-9100.6911_orf1	19189359.75	175700.76248869	109.216143847044	0.0124070950859955	6.77104231459133	up	2	Molecular Function:calcium ion binding (GO:0005509),Molecular Function:calcium-dependent phospholipid binding (GO:0005544)	annexin A13	--	--	Annexin	U	Intracellular trafficking, secretion, and vesicular transport ;	IPR018502 [Annexin repeat]	plasma membrane protein	--
Protein_4007	Proto-oncogene tyrosine-protein kinase Src	Cluster-9100.10345_orf1	23290430.1875	413245.124552751	56.3598426302231	0.0392682247197385	5.81659567820074	up	3	Molecular Function:protein kinase activity (GO:0004672),Molecular Function:protein binding (GO:0005515),Biological Process:protein phosphorylation (GO:0006468)	tyrosine-protein kinase Src	2.7.10.2	ko01521 EGFR tyrosine kinase inhibitor resistance ko01522 Endocrine resistance ko04012 ErbB signaling pathway ko04013 MAPK signaling pathway - fly ko04015 Rap1 signaling pathway ko04062 Chemokine signaling pathway ko04137 Mitophagy - animal ko04144 Endocytosis ko04360 Axon guidance ko04370 VEGF signaling pathway ko04510 Focal adhesion ko04520 Adherens junction ko04530 Tight junction ko04540 Gap j…	Tyrosine kinases	T	Signal transduction mechanisms ;	IPR000980 [SH2 domain] ; IPR001245 [Serine-threonine/tyrosine-protein kinase catalytic domain] ; IPR001452 [SH3 domain]	nucleus protein	--
Protein_1812	Fructose-bisphosphate aldolase A	Cluster-9100.8940_orf1	7061393.625	33652111.6944649	0.209835082241257	0.00852158272582174	-2.25267219321495	down	2	Molecular Function:fructose-bisphosphate aldolase activity (GO:0004332),Biological Process:glycolytic process (GO:0006096)	fructose-bisphosphate aldolase, class I	4.1.2.13	ko00010 Glycolysis / Gluconeogenesis ko00030 Pentose phosphate pathway ko00051 Fructose and mannose metabolism ko01100 Metabolic pathways ko01200 Carbon metabolism ko01230 Biosynthesis of amino acids	Fructose-biphosphate aldolase	G	Carbohydrate transport and metabolism ;	IPR000741 [Fructose-bisphosphate aldolase, class-I]	--	--
Protein_10019	Interleukin-6 receptor subunit beta	Cluster-9100.5320_orf1	1162681.875	3264273.36773999	0.356183978489822	0.0232678515675786	-1.48930547084851	down	1	Molecular Function:protein binding (GO:0005515)	interleukin 6 signal transducer	--	ko04060 Cytokine-cytokine receptor interaction ko04550 Signaling pathways regulating pluripotency of stem cells ko04630 Jak-STAT signaling pathway ko04659 Th17 cell differentiation ko05167 Kaposi's sarcoma-associated herpesvirus infection ko05200 Pathways in cancer ko05203 Viral carcinogenesis	--	--	--	IPR003961 [Fibronectin type III] ; IPR010457 [Immunoglobulin C2-set-like, ligand-binding]	plasma membrane protein	--
Protein_11711	Protein mono-ADP-ribosyltransferase PARP9	Cluster-4325.1_orf1	10878658.9375	40373253.8047279	0.269452122687869	0.0139401755720064	-1.89189914286299	down	--	--	poly [ADP-ribose] polymerase 9	2.4.2.30	--	Hismacro and SEC14 domain-containing proteins	BK	Chromatin structure and dynamics ; Transcription ;	IPR002589 [Macro domain]	nucleus protein	--
Protein_14354	CAD protein	Gene.1489::Cluster-13422.1::g.1489::m.1489	25598252.375	527770.025466983	48.5026643041163	0.049556840292876	5.59999209317192	up	--	--	--	--	ko00240 Pyrimidine metabolism ko00250 Alanine, aspartate and glutamate metabolism ko01100 Metabolic pathways	Multifunctional pyrimidine synthesis protein CAD (includes carbamoyl-phophate synthetase, aspartate transcarbamylase, and glutamine amidotransferase)	R	General function prediction only ;	IPR005480 [Carbamoyl-phosphate synthetase, large subunit oligomerisation domain]	cytoplasm protein	--
Protein_11352	Ubiquitin carboxyl-terminal hydrolase isozyme L3	Cluster-16564.0_orf1	11444910.5625	207500.859464478	55.155967026051	0.0406308960441	5.78544506652844	up	3	Molecular Function:thiol-dependent ubiquitin-specific protease activity (GO:0004843),Cellular Component:intracellular (GO:0005622),Biological Process:ubiquitin-dependent protein catabolic process (GO:0006511)	ubiquitin carboxyl-terminal hydrolase L3	3.4.19.12	--	Ubiquitin C-terminal hydrolase UCHL1	O	Posttranslational modification, protein turnover, chaperones ;	IPR001578 [Peptidase C12, ubiquitin carboxyl-terminal hydrolase]	cytoplasm protein	--
Protein_15914	-	Gene.9474::Cluster-16990.0::g.9474::m.9474	2975880955.6875	23834926937.6607	0.1248537897125	0.00277183605882192	-3.00168848254031	down	--	--	nucleosome-remodeling factor subunit BPTF	--	--	Collagens (type IV and type XIII), and related proteins	W	Extracellular structures ;	--	--	--
Protein_12284	Phosphatidylethanolamine-binding protein 4	Cluster-1416.0_orf1	3840581.21875	11678829.1256359	0.328849851079646	0.0201749350206703	-1.60449907794239	down	--	--	--	--	--	Phosphatidylethanolamine binding protein	R	General function prediction only ;	IPR008914 [Phosphatidylethanolamine-binding protein]	lysosome protein	--
Protein_17375	-	Gene.6945::Cluster-3776.0::g.6945::m.6945	148665812.125	1044201098.72593	0.14237277887027	0.00373057405699714	-2.81225475998008	down	--	--	--	--	--	--	--	--	--	--	--
Protein_4167	Dual specificity mitogen-activated protein kinase kinase 2	Cluster-9100.6813_orf1	19309528.625	334131.862553053	57.7901445179717	0.0377334808619414	5.85275157260673	up	3	Molecular Function:protein kinase activity (GO:0004672),Molecular Function:ATP binding (GO:0005524),Biological Process:protein phosphorylation (GO:0006468)	mitogen-activated protein kinase kinase 2	2.7.12.2	ko01521 EGFR tyrosine kinase inhibitor resistance ko01522 Endocrine resistance ko04010 MAPK signaling pathway ko04012 ErbB signaling pathway ko04014 Ras signaling pathway ko04015 Rap1 signaling pathway ko04022 cGMP-PKG signaling pathway ko04024 cAMP signaling pathway ko04066 HIF-1 signaling pathway ko04068 FoxO signaling pathway ko04071 Sphingolipid signaling pathway ko04072 Phospholipase D signa…	Mitogen-activated protein kinase kinase (MAP2K)	T	Signal transduction mechanisms ;	IPR000719 [Protein kinase domain]	nucleus protein	--
Protein_5796	26S proteasome non-ATPase regulatory subunit 8	Cluster-9100.8848_orf1	22136329.125	354173.094051453	62.5014420823963	0.0332472862194918	5.96581757204001	up	--	--	26S proteasome regulatory subunit N12	--	ko03050 Proteasome ko05169 Epstein-Barr virus infection	26S proteasome regulatory complex, subunit RPN12/PSMD8	O	Posttranslational modification, protein turnover, chaperones ;	IPR033464 [CSN8/PSMD8/EIF3K]	--	--
Protein_19814	Sterile alpha motif domain-containing protein 9	Gene.3311::Cluster-9100.12399::g.3311::m.3311	18304391.375	222082.051734499	82.4217501236122	0.0207793556817234	6.36495319267041	up	1	Biological Process:regulation of apoptotic process (GO:0042981)	--	--	--	--	--	--	IPR001315 [CARD domain]	nucleus protein	--
Protein_21533	Ribosome-binding protein 1	Gene.5955::Cluster-9100.7032::g.5955::m.5955	19050661.125	357820.965939555	53.2407626673786	0.042943852162405	5.73445933271425	up	2	Biological Process:protein transport (GO:0015031),Cellular Component:integral component of endoplasmic reticulum membrane (GO:0030176)	ribosome-binding protein 1	--	ko04141 Protein processing in endoplasmic reticulum	--	--	--	IPR007794 [Ribosome receptor lysine/proline rich]	endoplasmic reticulum protein	--
Protein_2637	Lactose-binding lectin l-2	Cluster-9100.7771_orf1	233973375	1320668150.20045	0.177162881503948	0.0059988479727309	-2.4968517273356	down	--	--	--	--	--	C-type lectin	TV	Signal transduction mechanisms ; Defense mechanisms ;	IPR001304 [C-type lectin-like]	extracell protein	--
Protein_4868	60S ribosomal protein L18a	Cluster-9100.8730_orf1	38288322.5	512536.241658614	74.7036392511396	0.0246592956952774	6.22310662172627	up	3	Molecular Function:structural constituent of ribosome (GO:0003735),Cellular Component:ribosome (GO:0005840),Biological Process:translation (GO:0006412)	large subunit ribosomal protein L18Ae	--	ko03010 Ribosome	60S ribosomal protein L18A	J	Translation, ribosomal structure and biogenesis ;	IPR023573 [Ribosomal protein 50S-L18Ae/60S-L20/60S-L18A]	--	--
Protein_4068	Angiopoietin-related protein 5	Cluster-9100.11940_orf1	4391894.75	15630434.1235627	0.280983542445521	0.0150922370337438	-1.83144246240399	down	--	--	--	--	--	Ficolin and related extracellular proteins	R	General function prediction only ;	IPR002181 [Fibrinogen, alpha/beta/gamma chain, C-terminal globular domain]	extracell protein	--
Protein_7494	60S ribosomal protein L21	Cluster-9100.8378_orf1	23105177.75	385027.462434623	60.0091681873815	0.0355184976484483	5.90711102707546	up	4	Molecular Function:structural constituent of ribosome (GO:0003735),Cellular Component:intracellular (GO:0005622),Cellular Component:ribosome (GO:0005840),Biological Process:translation (GO:0006412)	large subunit ribosomal protein L21e	--	ko03010 Ribosome	60S ribosomal protein L21	J	Translation, ribosomal structure and biogenesis ;	IPR001147 [Ribosomal protein L21e]	--	--
Protein_14430	CAD protein	Gene.6858::Cluster-13602.0::g.6858::m.6858	20389408.125	369243.015773709	55.2194821675264	0.0405573072420784	5.78710545369628	up	--	--	--	--	ko00240 Pyrimidine metabolism ko00250 Alanine, aspartate and glutamate metabolism ko01100 Metabolic pathways	Multifunctional pyrimidine synthesis protein CAD (includes carbamoyl-phophate synthetase, aspartate transcarbamylase, and glutamine amidotransferase)	R	General function prediction only ;	IPR017926 [Glutamine amidotransferase]	cytoplasm protein	--
Protein_21803	60S ribosomal protein L14	Gene.1779::Cluster-9100.8450::g.1779::m.1779	38491548.75	488768.117937164	78.7521676177505	0.0225071241607544	6.29924772846145	up	4	Molecular Function:structural constituent of ribosome (GO:0003735),Cellular Component:intracellular (GO:0005622),Cellular Component:ribosome (GO:0005840),Biological Process:translation (GO:0006412)	large subunit ribosomal protein L14e	--	ko03010 Ribosome	60S ribosomal protein L14	J	Translation, ribosomal structure and biogenesis ;	IPR002784 [Ribosomal protein L14e domain]	--	--
Protein_12683	Complement C4-B	Cluster-9100.10840_orf1	13670518.6875	61522773.4220145	0.222202575194835	0.00956483234670048	-2.17005255809155	down	3	Molecular Function:endopeptidase inhibitor activity (GO:0004866),Cellular Component:extracellular region (GO:0005576),Cellular Component:extracellular space (GO:0005615)	complement component 4	--	ko04610 Complement and coagulation cascades ko05133 Pertussis ko05150 Staphylococcus aureus infection ko05322 Systemic lupus erythematosus	Alpha-macroglobulin	O	Posttranslational modification, protein turnover, chaperones ;	IPR000020 [Anaphylatoxin/fibulin] ; IPR001599 [Alpha-2-macroglobulin] ; IPR002890 [Alpha-2-macroglobulin, N-terminal] ; IPR009048 [Alpha-macroglobulin, receptor-binding] ; IPR011625 [Alpha-2-macroglobulin, N-terminal 2] ; IPR011626 [Alpha-macroglobulin complement component] ; IPR018933 [Netrin module, non-TIMP type] ; IPR019565 [Alpha-2-macroglobulin, thiol-ester bond-forming]	extracell protein	--
Protein_6024	Plasminogen activator inhibitor 1 RNA-binding protein	Cluster-9100.9101_orf1	14884781	39408697.0271991	0.377702946883192	0.0257865385966889	-1.40467605498753	down	--	--	plasminogen activator inhibitor 1 RNA-binding protein	--	--	Predicted RNA-binding protein	R	General function prediction only ;	IPR006861 [Hyaluronan/mRNA-binding protein] ; IPR032381 [Intracellular hyaluronan-binding protein 4, N-terminal domain]	cytoplasm protein	--
Protein_9387	Homeodomain-only protein	Cluster-9100.8034_orf1	1367105.125	12172183.5133815	0.112313877251117	0.00216755571937583	-3.15439189996751	down	1	Molecular Function:DNA binding (GO:0003677)	--	--	--	Transcription factor, contains HOX domain	R	General function prediction only ;	IPR001356 [Homeobox domain]	--	Homeobox
Protein_4384	Protein kinase C delta type	Cluster-9100.5004_orf1	20188837.375	149481566.792768	0.135059043119267	0.00331454138702488	-2.8883378535852	down	4	Molecular Function:protein kinase activity (GO:0004672),Molecular Function:protein serine/threonine kinase activity (GO:0004674),Molecular Function:ATP binding (GO:0005524),Biological Process:protein phosphorylation (GO:0006468)	novel protein kinase C delta type	2.7.11.13	ko04062 Chemokine signaling pathway ko04140 Autophagy - animal ko04270 Vascular smooth muscle contraction ko04621 NOD-like receptor signaling pathway ko04666 Fc gamma R-mediated phagocytosis ko04722 Neurotrophin signaling pathway ko04750 Inflammatory mediator regulation of TRP channels ko04912 GnRH signaling pathway ko04915 Estrogen signaling pathway ko04930 Type II diabetes mellitus ko04931 Insu…	Serine/threonine protein kinase	T	Signal transduction mechanisms ;	IPR000719 [Protein kinase domain] ; IPR017892 [Protein kinase, C-terminal]	endosome protein	--
Protein_20110	N-alpha-acetyltransferase 15, NatA auxiliary subunit	Gene.2865::Cluster-9100.13573::g.2865::m.2865	7651615.125	18991050.0251599	0.402906375101056	0.0288200674410413	-1.31148346176641	down	--	--	N-alpha-acetyltransferase 15/16, NatA auxiliary subunit	--	--	N-terminal acetyltransferase	B	Chromatin structure and dynamics ;	IPR021183 [N-terminal acetyltransferase A, auxiliary subunit]	cytoskeleton protein	--
Protein_10569	Cystatin	Cluster-9100.8145_orf1	14709743.75	47250248.019867	0.311315693915831	0.0182603602191002	-1.68354978771139	down	1	Molecular Function:cysteine-type endopeptidase inhibitor activity (GO:0004869)	cystatin-C	--	ko04970 Salivary secretion	--	--	--	IPR000010 [Cystatin domain]	extracell protein	--
Protein_3505	Superoxide dismutase [Mn], mitochondrial	Cluster-9100.7354_orf1	1800764.875	4837207.91964316	0.372273614224307	0.0251445615463305	-1.42556472950842	down	4	Molecular Function:superoxide dismutase activity (GO:0004784),Biological Process:superoxide metabolic process (GO:0006801),Molecular Function:metal ion binding (GO:0046872),Biological Process:oxidation-reduction process (GO:0055114)	superoxide dismutase, Fe-Mn family	1.15.1.1	ko04013 MAPK signaling pathway - fly ko04068 FoxO signaling pathway ko04146 Peroxisome ko04211 Longevity regulating pathway ko04212 Longevity regulating pathway - worm ko04213 Longevity regulating pathway - multiple species ko05016 Huntington's disease	Manganese superoxide dismutase	P	Inorganic ion transport and metabolism ;	IPR019831 [Manganese/iron superoxide dismutase, N-terminal] ; IPR019832 [Manganese/iron superoxide dismutase, C-terminal]	mitochondrion protein	--
Protein_6507	Aldehyde dehydrogenase family 3 member B1	Cluster-17607.0_orf1	12822170.875	29477800.3697836	0.434977193486372	0.0327953825192106	-1.20098833463098	down	3	Biological Process:metabolic process (GO:0008152),Molecular Function:oxidoreductase activity (GO:0016491),Biological Process:oxidation-reduction process (GO:0055114)	aldehyde dehydrogenase (NAD(P)+)	1.2.1.5	ko00010 Glycolysis / Gluconeogenesis ko00340 Histidine metabolism ko00350 Tyrosine metabolism ko00360 Phenylalanine metabolism ko00410 beta-Alanine metabolism ko00980 Metabolism of xenobiotics by cytochrome P450 ko00982 Drug metabolism - cytochrome P450 ko01100 Metabolic pathways ko05204 Chemical carcinogenesis	Aldehyde dehydrogenase	C	Energy production and conversion ;	IPR015590 [Aldehyde dehydrogenase domain]	endoplasmic reticulum protein	--
Protein_4676	Low choriolytic enzyme	Cluster-12873.0_orf1	64208088.4375	161299330.628407	0.398067916260727	0.0282311567953397	-1.32891349805451	down	2	Molecular Function:metalloendopeptidase activity (GO:0004222),Biological Process:proteolysis (GO:0006508)	--	--	--	Meprin A metalloprotease	O	Posttranslational modification, protein turnover, chaperones ;	IPR001506 [Peptidase M12A]	--	--
Protein_15884	DnaJ homolog subfamily C member 13	Gene.6928::Cluster-16934.1::g.6928::m.6928	6380643.125	107613.999465055	59.2919430252377	0.0362134461622536	5.88976417019398	up	--	--	DnaJ homolog subfamily C member 13	--	--	Endocytosis protein RME-8, contains DnaJ domain	UO	Intracellular trafficking, secretion, and vesicular transport ; Posttranslational modification, protein turnover, chaperones ;	IPR025640 [Domain of unknown function DUF4339]	--	--
Protein_22073	RNA-binding protein 8A	Gene.12729::Cluster-9100.994::g.12729::m.12729	1160039	2634131.6179482	0.440387637464975	0.0334775304486124	-1.18315412466425	down	1	Molecular Function:nucleic acid binding (GO:0003676)	RNA-binding protein 8A	--	ko03013 RNA transport ko03015 mRNA surveillance pathway ko03040 Spliceosome	RNA-binding protein RBM8/Tsunagi (RRM superfamily)	R	General function prediction only ;	IPR000504 [RNA recognition motif domain]	nucleus protein	--
Protein_21956	40S ribosomal protein S19	Gene.1324::Cluster-9100.9245::g.1324::m.1324	27132384	473019.857486933	57.3599259535304	0.0381858733484008	5.84197125653974	up	3	Molecular Function:structural constituent of ribosome (GO:0003735),Cellular Component:ribosome (GO:0005840),Biological Process:translation (GO:0006412)	small subunit ribosomal protein S19e	--	ko03010 Ribosome	40S ribosomal protein S19	J	Translation, ribosomal structure and biogenesis ;	IPR001266 [Ribosomal protein S19e]	--	--
Protein_14438	Protein dopey-2	Gene.1377::Cluster-13623.0::g.1377::m.1377	11205734.875	226454.204823623	49.4834480275062	0.0480718688246166	5.62887412630248	up	--	--	--	--	--	Dopey and related predicted leucine zipper transcription factors	K	Transcription ;	--	--	--
Protein_21886	Core-binding factor subunit beta	Gene.14009::Cluster-9100.8924::g.14009::m.14009	1181709.75	5412048.47925567	0.218347960948517	0.00923478784355249	-2.19529903637372	down	2	Molecular Function:transcription coactivator activity (GO:0003713),Cellular Component:nucleus (GO:0005634)	--	--	--	Transcription factor CBF, beta subunit	K	Transcription ;	IPR003417 [Core binding factor, beta subunit]	--	CBF
Protein_11510	S-methyl-5-thioadenosine phosphorylase	Cluster-13753.0_orf1	34056963.875	208101.453538219	163.655579026243	0.00552994539253485	7.35451897453625	up	2	Molecular Function:catalytic activity (GO:0003824),Biological Process:nucleoside metabolic process (GO:0009116)	5'-methylthioadenosine phosphorylase	2.4.2.28	ko00270 Cysteine and methionine metabolism ko01100 Metabolic pathways	Methylthioadenosine phosphorylase MTAP	F	Nucleotide transport and metabolism ;	IPR000845 [Nucleoside phosphorylase domain]	cytoplasm protein	--
Protein_17950	Splicing factor 3B subunit 3	Gene.10335::Cluster-5411.0::g.10335::m.10335	6224192.875	32622708.2212207	0.190793260718656	0.00700822706369435	-2.38991788213664	down	--	--	splicing factor 3B subunit 3	--	ko03040 Spliceosome	Splicing factor 3b, subunit 3	A	RNA processing and modification ;	--	nucleus protein	--
Protein_3617	Prostaglandin F2 receptor negative regulator	Cluster-9100.12624_orf1	13795255	54786604.2960228	0.251799781666729	0.0122377436072521	-1.98965106277747	down	--	--	prostaglandin F2 receptor negative regulator	--	--	--	--	--	--	--	--
Protein_3047	Histone H5	Cluster-9100.7443_orf1	71383968.5	1442252.7774288	49.4947693061552	0.0480551081291736	5.62920416159862	up	4	Cellular Component:nucleosome (GO:0000786),Molecular Function:DNA binding (GO:0003677),Cellular Component:nucleus (GO:0005634),Biological Process:nucleosome assembly (GO:0006334)	histone H1/5	--	--	Histone H1	B	Chromatin structure and dynamics ;	IPR005818 [Linker histone H1/H5, domain H15]	--	--
Protein_8938	Cyclin-dependent kinase 4 inhibitor D	Cluster-13744.0_orf1	597459	1594255.02164797	0.374757483518798	0.0254377312987992	-1.41597080730086	down	--	--	cyclin-dependent kinase inhibitor 2B	--	ko04068 FoxO signaling pathway ko04110 Cell cycle ko04218 Cellular senescence ko04350 TGF-beta signaling pathway ko05166 HTLV-I infection ko05200 Pathways in cancer ko05203 Viral carcinogenesis ko05222 Small cell lung cancer ko05226 Gastric cancer	FOG: Ankyrin repeat	R	General function prediction only ;	IPR020683 [Ankyrin repeat-containing domain]	nucleus protein	--
Protein_526	Desmoglein-2	Cluster-9100.9699_orf1	1720723.375	8954595.56794999	0.192160925855631	0.00711299918536815	-2.37961308762736	down	3	Molecular Function:calcium ion binding (GO:0005509),Biological Process:homophilic cell adhesion via plasma membrane adhesion molecules (GO:0007156),Cellular Component:membrane (GO:0016020)	desmoglein 2	--	ko05412 Arrhythmogenic right ventricular cardiomyopathy (ARVC)	FOG: Cadherin repeats	S	Function unknown ;	IPR000233 [Cadherin, cytoplasmic domain] ; IPR002126 [Cadherin]	plasma membrane protein	--
Protein_1576	Low molecular weight phosphotyrosine protein phosphatase	Cluster-9100.559_orf1	21151806.5625	70350310.4002613	0.300664011887877	0.0171261408239913	-1.73377590066368	down	--	--	--	--	ko00730 Thiamine metabolism ko00740 Riboflavin metabolism ko01100 Metabolic pathways	Protein tyrosine phosphatase	T	Signal transduction mechanisms ;	IPR023485 [Phosphotyrosine protein phosphatase I superfamily]	cytoplasm protein	--
Protein_20694	NHL repeat-containing protein 3	Gene.15634::Cluster-9100.294::g.15634::m.15634	695687.1875	2027282.97150148	0.34316234944979	0.0217787697973326	-1.54303682072639	down	1	Molecular Function:protein binding (GO:0005515)	--	--	--	Predicted E3 ubiquitin ligase	O	Posttranslational modification, protein turnover, chaperones ;	IPR001258 [NHL repeat]	extracell protein	--
Protein_10991	Casein kinase II subunit alpha	Cluster-9100.6790_orf1	8128795	255980406.316439	0.0317555359684495	7.34176492528296e-05	-4.97684806976321	down	3	Molecular Function:protein kinase activity (GO:0004672),Molecular Function:ATP binding (GO:0005524),Biological Process:protein phosphorylation (GO:0006468)	casein kinase II subunit alpha	2.7.11.1	ko03008 Ribosome biogenesis in eukaryotes ko04064 NF-kappa B signaling pathway ko04137 Mitophagy - animal ko04310 Wnt signaling pathway ko04520 Adherens junction ko05162 Measles ko05168 Herpes simplex infection ko05169 Epstein-Barr virus infection	Casein kinase II, alpha subunit	TDK	Signal transduction mechanisms ; Cell cycle control, cell division, chromosome partitioning ; Transcription ;	IPR000719 [Protein kinase domain]	mitochondrion protein	--
Protein_1348	Nectin-2	Cluster-12511.0_orf1	737958.0625	1506797.55006362	0.489752629654091	0.0398347353392096	-1.0298748560367	down	--	--	poliovirus receptor-related protein 2	--	ko04514 Cell adhesion molecules (CAMs) ko04520 Adherens junction ko05168 Herpes simplex infection	--	--	--	IPR013106 [Immunoglobulin V-set domain] ; IPR013162 [CD80-like, immunoglobulin C2-set]	plasma membrane protein	--
Protein_1667	Laminin subunit beta-1	Cluster-9100.7658_orf1	935546.1875	3187272.5251991	0.293525633626688	0.0163789058457196	-1.7684415953297	down	--	--	laminin, beta 1	--	ko04151 PI3K-Akt signaling pathway ko04510 Focal adhesion ko04512 ECM-receptor interaction ko05145 Toxoplasmosis ko05146 Amoebiasis ko05165 Human papillomavirus infection ko05200 Pathways in cancer ko05222 Small cell lung cancer	Extracellular matrix glycoprotein Laminin subunit beta	W	Extracellular structures ;	IPR002049 [Laminin EGF domain] ; IPR008211 [Laminin, N-terminal]	extracell protein	--
Protein_1774	-	Cluster-9100.451_orf1	1134006.5	2296442.4748051	0.493810105169843	0.0403669466647292	-1.01797173526116	down	--	--	--	--	--	--	--	--	--	--	--
Protein_3381	Histone acetyltransferase type B catalytic subunit	Cluster-9100.135_orf1	606066.4375	2619489.82186059	0.23136812078526	0.0103668448582244	-2.11173799947129	down	1	Biological Process:chromatin organization (GO:0006325)	histone acetyltransferase 1	2.3.1.48	ko05034 Alcoholism	Histone acetyltransferase type b catalytic subunit	B	Chromatin structure and dynamics ;	IPR019467 [Histone acetyl transferase HAT1 N-terminal]	nucleus protein	--
Protein_15544	Stomatin	Gene.12260::Cluster-16288.0::g.12260::m.12260	2786085.5	9894062.90401464	0.281591650167244	0.0151538281056825	-1.82832353946651	down	--	--	erythrocyte band 7 integral membrane protein	--	--	Prohibitins and stomatins of the PID superfamily	C	Energy production and conversion ;	IPR001107 [Band 7 domain]	plasma membrane protein	--
Protein_4864	Caldesmon	Cluster-9100.7813_orf1	5999368.5	98588317.5056364	0.0608527323702122	0.000465647551122736	-4.03853414641742	down	--	--	caldesmon	--	ko04270 Vascular smooth muscle contraction	--	--	--	IPR006018 [Caldesmon/lymphocyte specific protein]	--	--
Protein_10149	Serine/threonine-protein kinase Nek9	Cluster-9100.7315_orf1	1220255.625	2693652.65212625	0.453011498730835	0.0350810442782705	-1.14238042441406	down	3	Molecular Function:protein kinase activity (GO:0004672),Molecular Function:ATP binding (GO:0005524),Biological Process:protein phosphorylation (GO:0006468)	NIMA (never in mitosis gene a)-related kinase 9	2.7.11.1	--	FOG: RCC1 domain	S	Function unknown ;	IPR000408 [Regulator of chromosome condensation, RCC1] ; IPR000719 [Protein kinase domain]	cytoplasm protein	--
Protein_9643	-	Cluster-9100.8245_orf1	11597292.375	23421548.2942555	0.495154813392265	0.0405436251412217	-1.01404843112146	down	--	--	--	--	--	Predicted E3 ubiquitin ligase	O	Posttranslational modification, protein turnover, chaperones ;	IPR004020 [DAPIN domain]	cytoskeleton protein	--
Protein_431	E3 ubiquitin-protein ligase HECTD1	Cluster-9100.9915_orf1	2097049.5	6263172.8775816	0.334822228443698	0.0208398661585143	-1.57853278503686	down	3	Molecular Function:ubiquitin-protein transferase activity (GO:0004842),Biological Process:protein ubiquitination (GO:0016567),Molecular Function:metal ion binding (GO:0046872)	E3 ubiquitin-protein ligase HECTD1	2.3.2.26	--	Predicted hormone receptor interactor	R	General function prediction only ;	IPR000569 [HECT domain] ; IPR010606 [Mib-herc2] ; IPR012919 [SUN domain] ; IPR020683 [Ankyrin repeat-containing domain]	endoplasmic reticulum protein	--
Protein_12885	Acyl-protein thioesterase 1	Cluster-9100.2812_orf1	3629020.0625	12210431.1522298	0.297206545555706	0.0167628997158687	-1.75046220533397	down	1	Molecular Function:hydrolase activity (GO:0016787)	lysophospholipase I	3.1.1.5	ko00564 Glycerophospholipid metabolism ko05231 Choline metabolism in cancer	Lysophospholipase	I	Lipid transport and metabolism ;	IPR003140 [Phospholipase/carboxylesterase/thioesterase]	--	--
Protein_3796	COMM domain-containing protein 6	Cluster-9100.7432_orf1	714764	1486550.80819888	0.480820430797125	0.0386679549555992	-1.0564298952121	down	--	--	--	--	--	--	--	--	IPR017920 [COMM domain]	nucleus protein	--
Protein_1377	Calcium uptake protein 1, mitochondrial	Cluster-9100.2355_orf1	619893376	10002287.7748685	61.9751590788588	0.0337091378617212	5.9536181643375	up	1	Molecular Function:calcium ion binding (GO:0005509)	--	--	--	Ca2+ binding protein, contains EF-hand motifs	P	Inorganic ion transport and metabolism ;	IPR002048 [EF-hand domain]	mitochondrion protein	--
Protein_13899	Transmembrane emp24 domain-containing protein 1	Gene.11914::Cluster-12315.0::g.11914::m.11914	483489	1100452.4207883	0.439354751615392	0.0333470627640061	-1.1865417981382	down	2	Biological Process:transport (GO:0006810),Cellular Component:integral component of membrane (GO:0016021)	p24 family protein gamma-1	--	--	Membrane trafficking protein, emp24/gp25L/p24 family	U	Intracellular trafficking, secretion, and vesicular transport ;	IPR009038 [GOLD domain]	Golgi apparatus protein	--
Protein_15913	-	Gene.9475::Cluster-16990.0::g.9475::m.9475	938676.375	6053592.11953286	0.155061054075846	0.00450394534365064	-2.68909171765048	down	--	--	--	--	--	--	--	--	--	--	--
